# Supplementary material for: Analysis of histological and microRNA profiles changes in rabbit skin development
Source: Sci Rep. 2020 Jan 16;10:454. doi: 10.1038/s41598-019-57327-5 (PMC6965608; doi:10.1038/s41598-019-57327-5)
Supplement: Supplementary file 1 — Dataset 1. [file 41598_2019_57327_MOESM1_ESM.xls]

## Sheet: S01_vs_S02.DEG_final
ID	S01	S02	PValue	FDR	log2FC	regulated
conservative_NC_013669.1_6284	297.945	1465.9	0	0	2.29867	up
conservative_NC_013669.1_6637	0.0911	7.0378	0	0	6.27153	up
conservative_NC_013669.1_6680	8.9265	21.3842	0	0	1.26038	up
conservative_NC_013669.1_6686	0.1822	2.9775	0	0	4.03051	up
conservative_NC_013669.1_7006	1.093	16.7825	0	0	3.94059	up
conservative_NC_013669.1_7013	161.77	710.685	0	0	2.13527	up
conservative_NC_013669.1_7016	24.5934	95.4167	0	0	1.95597	up
conservative_NC_013670.1_7744	0	5.0077	0	0	25.5776	up
conservative_NC_013671.1_8312	0	12.4515	0	0	26.8917	up
conservative_NC_013671.1_8396	0.1822	6.0904	0	0	5.06294	up
conservative_NC_013671.1_8642	0	6.3611	0	0	25.9228	up
conservative_NC_013671.1_8733	35.6149	13.805	0	0	-1.36729	down
conservative_NC_013671.1_8840	0.3643	20.9781	0	0	5.84761	up
conservative_NC_013672.1_9290	0	2.4362	0	0	24.5381	up
conservative_NC_013672.1_9371	25.231	51.0243	0	0	1.01599	up
conservative_NC_013674.1_10008	34.704	120.32	0	0	1.7937	up
conservative_NC_013674.1_10013	0.1822	7.0378	0	0	5.27153	up
conservative_NC_013675.1_10574	10.9304	44.5278	0	0	2.02636	up
conservative_NC_013676.1_10905	0.0911	8.6619	0	0	6.57109	up
conservative_NC_013676.1_10961	4017.84	8080.92	0	0	1.0081	up
conservative_NC_013676.1_10962	4017.84	8080.92	0	0	1.0081	up
conservative_NC_013676.1_10963	559.273	1329.47	0	0	1.24923	up
conservative_NC_013676.1_11098	994.758	2397.06	0	0	1.26885	up
conservative_NC_013676.1_11104	2978.9	7584.75	0	0	1.34832	up
conservative_NC_013677.1_11561	7.378	31.9409	0	0	2.1141	up
conservative_NC_013677.1_11630	58.2955	1.2181	0	0	-5.58068	down
conservative_NC_013677.1_11773	0.4554	77.2808	0	0	7.40683	up
conservative_NC_013678.1_108	0.4554	4.331	0	0	3.24949	up
conservative_NC_013678.1_109	43.2662	141.433	0	0	1.70881	up
conservative_NC_013678.1_271	1.3663	18.948	0	0	3.7937	up
conservative_NC_013678.1_302	0.1822	2.8422	0	0	3.96341	up
conservative_NC_013679.1_409	0	5.0077	0	0	25.5776	up
conservative_NC_013680.1_1160	0.0911	10.0154	0	0	6.78055	up
conservative_NC_013680.1_1293	0	7.0378	0	0	26.0686	up
conservative_NC_013680.1_891	0.3643	3.5189	0	0	3.27193	up
conservative_NC_013681.1_1996	10.3839	32.4823	0	0	1.64531	up
conservative_NC_013681.1_2148	6.0117	21.6549	0	0	1.84885	up
conservative_NC_013681.1_2194	6.7404	14.0757	0	0	1.0623	up
conservative_NC_013681.1_2203	0.1822	3.5189	0	0	4.27153	up
conservative_NC_013681.1_2413	1.4574	6.2258	0	0	2.09486	up
conservative_NC_013681.1_2424	1.2752	7.8499	0	0	2.62195	up
conservative_NC_013681.1_2608	10.1106	3.7896	0	0	-1.41575	down
conservative_NC_013681.1_2652	3.2791	11.6395	0	0	1.82766	up
conservative_NC_013682.1_2909	0	15.8351	0	0	27.2386	up
conservative_NC_013682.1_3176	40.3514	124.245	0	0	1.62249	up
conservative_NC_013682.1_3378	0.1822	7.7145	0	0	5.40398	up
conservative_NC_013682.1_3535	35.2506	15.5644	0	0	-1.1794	down
conservative_NC_013683.1_3701	1.6396	11.2335	0	0	2.77639	up
conservative_NC_013683.1_3756	0.2733	3.3836	0	0	3.63	up
conservative_NC_013683.1_3930	0.2733	6.7671	0	0	4.62998	up
conservative_NC_013684.1_4178	13.8452	32.2116	0	0	1.21819	up
conservative_NC_013685.1_4553	1.093	7.7145	0	0	2.81928	up
conservative_NC_013686.1_4994	0.7287	13.805	0	0	4.24372	up
conservative_NC_013687.1_5403	3620.15	1592.31	0	0	-1.18493	down
conservative_NC_013687.1_5855	159937	72224.9	0	0	-1.14693	down
conservative_NC_013687.1_5889	322.902	669.541	0	0	1.05207	up
conservative_NC_013688.1_7294	0.0911	7.0378	0	0	6.27153	up
conservative_NC_013690.1_12446	0.0911	10.5567	0	0	6.85649	up
conservative_NC_013690.1_12453	4.19	11.0981	0	0	1.40529	up
conservative_NC_013690.1_12619	235.641	110.846	0	0	-1.08804	down
conservative_NC_013690.1_12627	20.3123	5.0077	0	0	-2.02013	down
conservative_NC_013690.1_12629	30.2408	6.3611	0	0	-2.24915	down
conservative_NW_003159344.1_13309	0.1822	5.5491	0	0	4.92866	up
conservative_NW_003159349.1_13386	0.0911	4.8723	0	0	5.74101	up
conservative_NW_003159352.1_13496	54.3788	139.674	0	0	1.36095	up
conservative_NW_003159372.1_13862	94.548	192.458	0	0	1.02542	up
conservative_NW_003159379.1_14009	0.3643	7.3085	0	0	4.32638	up
conservative_NW_003159393.1_14251	0	10.1507	0	0	26.597	up
conservative_NW_003159500.1_15094	0	10.2861	0	0	26.6161	up
conservative_NW_003159527.1_15171	0.3643	16.5118	0	0	5.50223	up
conservative_NW_003159563.1_15278	5.1919	0.2707	0	0	-4.2615	down
conservative_NW_003159573.1_15300	0	4.737	0	0	25.4975	up
conservative_NW_003159614.1_15422	2.8237	14.617	0	0	2.37199	up
conservative_NW_003159627.1_15458	0.4554	17.8653	0	0	5.29388	up
conservative_NW_003159645.1_15486	0.4554	6.4965	0	0	3.83446	up
conservative_NW_003159676.1_15569	23.6825	6.9025	0	0	-1.77863	down
conservative_NW_003159676.1_15583	1399.73	666.022	0	0	-1.07151	down
conservative_NW_003159676.1_15584	1399.73	666.022	0	0	-1.07151	down
conservative_NW_003159676.1_15591	12.2967	3.6543	0	0	-1.7506	down
conservative_NW_003159676.1_15609	36.8901	9.88	0	0	-1.90065	down
conservative_NW_003159676.1_15611	1274.12	624.607	0	0	-1.02848	down
conservative_NW_003159676.1_15615	10.1106	3.9249	0	0	-1.36514	down
conservative_NW_003159676.1_15619	58.9331	28.9634	0	0	-1.02485	down
conservative_NW_003159676.1_15621	7.9245	1.3534	0	0	-2.54973	down
conservative_NW_003159676.1_15626	64.7627	23.9557	0	0	-1.43479	down
conservative_NW_003159676.1_15627	20.9499	6.9025	0	0	-1.60175	down
conservative_NW_003159676.1_15635	35.706	11.9102	0	0	-1.58397	down
conservative_NW_003159676.1_15637	13.2987	5.9551	0	0	-1.15909	down
conservative_NW_003159676.1_15639	37.5277	15.6998	0	0	-1.25721	down
conservative_NW_003159856.1_16247	7.1959	26.5272	0	0	1.88223	up
conservative_NW_003160023.1_16450	0	4.331	0	0	25.3682	up
conservative_NW_003160277.1_16622	0	3.2482	0	0	24.9531	up
conservative_NW_003160448.1_16693	8.38	17.7299	0	0	1.08116	up
unconservative_NC_013669.1_6631	0.3643	11.5041	0	0	4.98088	up
unconservative_NC_013669.1_7047	3.3702	12.5869	0	0	1.90102	up
unconservative_NC_013676.1_11081	4.7365	15.4291	0	0	1.70376	up
unconservative_NC_013682.1_3233	4.8276	11.5041	0	0	1.25277	up
unconservative_NW_003159389.1_14164	1.7306	6.4965	0	0	1.90839	up
conservative_NC_013670.1_7489	4.2811	9.88	1e-06	2.36701e-06	1.20653	up
conservative_NC_013670.1_7790	6.0117	1.6241	1e-06	2.36701e-06	-1.88813	down
conservative_NC_013677.1_11855	5.0098	10.9628	1e-06	2.36701e-06	1.12979	up
conservative_NC_013677.1_11856	5.0098	10.9628	1e-06	2.36701e-06	1.12979	up
conservative_NC_013678.1_12	0.8198	4.1956	1e-06	2.36701e-06	2.35553	up
conservative_NC_013685.1_4728	0.2733	2.9775	1e-06	2.36701e-06	3.44554	up
conservative_NC_013690.1_12428	3.0969	8.2559	1e-06	2.36701e-06	1.4146	up
conservative_NW_003159676.1_15593	3.4613	0.406	1e-06	2.36701e-06	-3.09176	down
conservative_NW_003159676.1_15605	11.3858	5.0077	1e-06	2.36701e-06	-1.18502	down
conservative_NW_003159654.1_15514	0	1.8948	2e-06	4.61044e-06	24.1755	up
conservative_NC_013671.1_8786	4.5543	10.0154	3e-06	6.86056e-06	1.13692	up
conservative_NC_013678.1_53	5.6474	11.5041	4e-06	9.0572e-06	1.02649	up
conservative_NW_003159405.1_14416	2.9148	0.2707	4e-06	9.0572e-06	-3.42863	down
conservative_NC_013686.1_5241	0.2733	2.5715	6e-06	1.33488e-05	3.23405	up
conservative_NC_013686.1_5242	0.2733	2.5715	6e-06	1.33488e-05	3.23405	up
unconservative_NW_003159448.1_14769	3.8256	8.6619	8e-06	1.76615e-05	1.179	up
unconservative_NW_003159441.1_14703	1.3663	4.737	9e-06	1.97553e-05	1.7937	up
conservative_NW_003160434.1_16688	0	1.6241	1.1e-05	2.40076e-05	23.9531	up
conservative_NC_013687.1_5818	1.8217	5.4137	1.3e-05	2.82652e-05	1.57133	up
conservative_NC_013672.1_9722	0.6376	3.2482	1.4e-05	3.02674e-05	2.34892	up
conservative_NW_003159326.1_12794	0.9109	3.7896	1.4e-05	3.02674e-05	2.05668	up
conservative_NC_013690.1_12230	3.8256	8.3913	1.7e-05	3.64785e-05	1.13321	up
conservative_NC_013679.1_603	8.2889	3.6543	1.8e-05	3.83377e-05	-1.18159	down
conservative_NC_013685.1_4702	0.7287	3.3836	1.8e-05	3.83377e-05	2.21516	up
conservative_NW_003159327.1_12827	0.3643	2.4362	4.2e-05	8.81463e-05	2.74143	up
conservative_NW_003159327.1_12828	0.3643	2.4362	4.2e-05	8.81463e-05	2.74143	up
conservative_NC_013669.1_6921	3.2791	7.1732	6.1e-05	0.000126404	1.12932	up
conservative_NC_013682.1_3023	0.9109	3.3836	8.3e-05	0.00017015	1.89319	up
conservative_NC_013678.1_173	1.7306	4.737	9e-05	0.000183191	1.4527	up
conservative_NW_003159357.1_13583	3.0969	0.6767	9.1e-05	0.000184572	-2.19424	down
conservative_NC_013690.1_12286	7.1048	3.2482	9.7e-05	0.000196049	-1.12915	down
conservative_NW_003159676.1_15603	7.7424	3.7896	0.000132	0.000264923	-1.03074	down
conservative_NW_003159326.1_12772	3.2791	6.9025	0.000133	0.000263703	1.07382	up
conservative_NW_003159326.1_12776	3.2791	6.9025	0.000133	0.000263703	1.07382	up
conservative_NW_003159326.1_12778	3.2791	6.9025	0.000133	0.000263703	1.07382	up
conservative_NW_003159326.1_12782	3.2791	6.9025	0.000133	0.000263703	1.07382	up
conservative_NW_003159326.1_12784	3.2791	6.9025	0.000133	0.000263703	1.07382	up
conservative_NC_013685.1_4763	3.188	0.8121	0.000171	0.000331042	-1.97292	down
conservative_NW_003159547.1_15240	3.188	0.8121	0.000171	0.000331042	-1.97292	down
conservative_NW_003159543.1_15231	2.0039	4.8723	0.000236	0.000451547	1.28179	up
unconservative_NC_013685.1_4913	0.5465	2.4362	0.000279	0.000526796	2.15634	up
conservative_NC_013678.1_60	6.1028	2.8422	0.000313	0.000585218	-1.10246	down
conservative_NC_013681.1_2874	2.095	4.8723	0.000361	0.000670595	1.21765	up
conservative_NW_003160316.1_16639	1.9128	4.6017	0.000365	0.000675839	1.26648	up
conservative_NW_003159676.1_15595	3.6435	1.2181	0.000389	0.00071566	-1.58069	down
conservative_NC_013681.1_2379	0	1.0827	0.00041	0.000751885	23.3681	up
conservative_NW_003159676.1_15644	3.188	0.9474	0.000414	0.000756803	-1.75061	down
unconservative_NW_003160002.1_16436	0.0911	1.3534	0.000436	0.000794489	3.89299	up
conservative_NC_013683.1_3841	0.9109	2.9775	0.000447	0.000811956	1.70874	up
conservative_NW_003159941.1_16322	0.2733	1.7595	0.000516	0.000928476	2.68661	up
conservative_NC_013686.1_4992	1.002	2.9775	0.000802	0.00143411	1.57122	up
conservative_NC_013674.1_9954	0.4554	2.0301	0.000827	0.00147422	2.15634	up
conservative_NC_013682.1_2971	0.5465	2.1655	0.000956	0.0016989	1.98641	up
conservative_NC_013682.1_3461	0	0.9474	0.001019	0.00179971	23.1755	up
conservative_NC_013690.1_12477	0.8198	2.5715	0.001231	0.00215425	1.64927	up
conservative_NC_013679.1_337	1.7306	3.9249	0.001329	0.00231516	1.18138	up
conservative_NC_013681.1_2797	1.7306	3.9249	0.001329	0.00231516	1.18138	up
conservative_NC_013680.1_887	3.4613	1.3534	0.001395	0.00241912	-1.35473	down
conservative_NW_003159469.1_14933	0.4554	1.8948	0.001541	0.00263646	2.05684	up
unconservative_NC_013675.1_10721	0.4554	1.8948	0.001541	0.00263646	2.05684	up
conservative_NW_003159326.1_12768	0.1822	1.3534	0.001564	0.00265996	2.89299	up
conservative_NW_003159365.1_13735	0.1822	1.3534	0.001564	0.00265996	2.89299	up
conservative_NC_013687.1_5401	3.188	1.2181	0.001759	0.0029609	-1.38802	down
conservative_NW_003159483.1_14993	0.8198	2.4362	0.002076	0.00346907	1.57129	up
conservative_NW_003159483.1_14994	0.8198	2.4362	0.002076	0.00346907	1.57129	up
conservative_NC_013671.1_8499	0.0911	1.0827	0.002205	0.00365801	3.57104	up
conservative_NC_013675.1_10734	0	0.8121	0.002533	0.004172	22.9532	up
conservative_NC_013682.1_3186	0	0.8121	0.002533	0.004172	22.9532	up
conservative_NW_003159550.1_15248	0.1822	1.2181	0.00324	0.00528341	2.74104	up
conservative_NC_013677.1_11539	0.6376	2.0301	0.003248	0.00527398	1.67083	up
conservative_NC_013683.1_3710	0.6376	2.0301	0.003248	0.00527398	1.67083	up
unconservative_NC_013671.1_8288	1.3663	3.1129	0.003293	0.00532446	1.18798	up
conservative_NC_013669.1_6931	0.7287	2.1655	0.003368	0.00542281	1.5713	up
conservative_NW_003160314.1_16637	0.7287	2.1655	0.003368	0.00542281	1.5713	up
conservative_NC_013685.1_4904	0.8198	2.3008	0.003441	0.00550177	1.48879	up
conservative_NC_013669.1_7114	0.9109	2.4362	0.003475	0.00554069	1.41927	up
conservative_NC_013690.1_12537	1.002	2.5715	0.003478	0.00551484	1.35973	up
conservative_NC_013690.1_12538	1.002	2.5715	0.003478	0.00551484	1.35973	up
conservative_NC_013690.1_12540	1.002	2.5715	0.003478	0.00551484	1.35973	up
conservative_NC_013687.1_5814	0.4554	1.6241	0.005068	0.00790498	1.83443	up
conservative_NC_013680.1_826	1.093	2.5715	0.005371	0.00828751	1.23432	up
conservative_NC_013670.1_8006	0.7287	2.0301	0.005582	0.00856703	1.47815	up
conservative_NW_003159357.1_13581	0.8198	0	0.005821	0.00891001	-22.9668	down
conservative_NW_003159559.1_15269	2.0039	0.6767	0.006155	0.00934648	-1.56622	down
conservative_NC_013676.1_10987	0.1822	1.0827	0.00659	0.00995437	2.57104	up
conservative_NC_013678.1_21	0.1822	1.0827	0.00659	0.00995437	2.57104	up
unconservative_NC_013675.1_10750	0.1822	1.0827	0.00659	0.00995437	2.57104	up
