# Supplementary material for: Analysis of histological and microRNA profiles changes in rabbit skin development
Source: Sci Rep. 2020 Jan 16;10:454. doi: 10.1038/s41598-019-57327-5 (PMC6965608; doi:10.1038/s41598-019-57327-5)
Supplement: Supplementary file 2 — Dataset 2. [file 41598_2019_57327_MOESM2_ESM.xlsx]

## Sheet: Sheet1
Conserved miRNAs	Known miRNAs
conservative_NC_013677.1_11630	miR-122
conservative_NW_003159676.1_15593	miR-758
conservative_NW_003159676.1_15621	miR-487a
conservative_NC_013690.1_12629	miR-503
conservative_NW_003159676.1_15609	miR-376a
conservative_NC_013670.1_7790	miR-217
conservative_NW_003159676.1_15569	miR-370
conservative_NW_003159676.1_15644	miR-299
conservative_NW_003159676.1_15591	miR-323
conservative_NW_003159676.1_15635	miR-409
conservative_NW_003159676.1_15626	miR-134
conservative_NC_013687.1_5401	miR-212
conservative_NW_003159676.1_15615	miR-539
conservative_NC_013680.1_887	miR-206
conservative_NW_003159676.1_15639	miR-656
conservative_NC_013687.1_5403	miR-22-3p
conservative_NC_013679.1_603	miR-449
conservative_NW_003159676.1_15637	miR-410
conservative_NC_013687.1_5855	miR-21
conservative_NC_013690.1_12619	miR-450
conservative_NW_003159676.1_15583	miR-379
conservative_NW_003159676.1_15584	miR-379
conservative_NW_003159676.1_15603	miR-376a
conservative_NW_003159676.1_15611	miR-381
conservative_NW_003159676.1_15619	miR-655
conservative_NC_013676.1_10961	miR-200c
conservative_NC_013676.1_10962	miR-200c
conservative_NW_003159372.1_13862	miR-184
conservative_NC_013677.1_11855	miR-187
conservative_NC_013677.1_11856	miR-187
conservative_NC_013684.1_4178	miR-135
conservative_NC_013676.1_10963	miR-141
conservative_NC_013676.1_11098	miR-17-5p
conservative_NC_013676.1_11104	miR-20a
conservative_NC_013669.1_6931	miR-24-3p
conservative_NW_003160314.1_16637	miR-24-3p
conservative_NC_013678.1_109	miR-196b
conservative_NC_013681.1_2652	miR-760
conservative_NC_013669.1_7016	miR-34b
conservative_NC_013682.1_2971	miR-551b
conservative_NC_013675.1_10574	miR-335
conservative_NC_013669.1_7013	miR-34c
conservative_NC_013669.1_6284	miR-31
